# Supplementary material for: Label-Free Sensing of Cell Viability Using a Low-Cost Impedance Cytometry Device
Source: Micromachines (Basel). 2023 Feb 9;14(2):407. doi: 10.3390/mi14020407 (PMC9963508; doi:10.3390/mi14020407)
Supplement: Supplementary file 1 [file micromachines-14-00407-s001.zip]

Archive with 1 entries (1 files):
- micromachines-2187885-supplementary.pdf
